# Supplementary material for: Evaluation and Comparison of the Efficiency of Transcription Terminators in Different Cyanobacterial Species
Source: Front Microbiol. 2021 Jan 15;11:624011. doi: 10.3389/fmicb.2020.624011 (PMC7843447; doi:10.3389/fmicb.2020.624011)
Supplement: Supplementary file 1 [file Data_Sheet_1.ZIP]

Archive with 25 entries (22 files):
- Supp Info S1/1 L1 Acceptors/
- Supp Info S1/1 L1 Acceptors/pCA1.332 pDUOTK1-L1.gb
- Supp Info S1/2 L0 Terminators/
- Supp Info S1/2 L0 Terminators/pC0.291 L3S2P21.gb
- Supp Info S1/2 L0 Terminators/pC0.292 L3S2P11.gb
- Supp Info S1/2 L0 Terminators/pC0.293 L3S2P55.gb
- Supp Info S1/2 L0 Terminators/pC0.294 L3S3P21.gb
- Supp Info S1/2 L0 Terminators/pC0.295 L3S1P13.gb
- Supp Info S1/2 L0 Terminators/pC0.296 L3S3P11.gb
- Supp Info S1/2 L0 Terminators/pC0.306 L3S1P22.gb
- Supp Info S1/2 L0 Terminators/pC0.307 L3S1P47.gb
- Supp Info S1/2 L0 Terminators/pC0.308 ECK120033737.gb
- Supp Info S1/2 L0 Terminators/pC0.309 ECK120033736.gb
- Supp Info S1/2 L0 Terminators/pC0.310 ECK120010818.gb
- Supp Info S1/2 L0 Terminators/pC0.311 ECK120015440.gb
- Supp Info S1/2 L0 Terminators/pC0.312 ECK120029600.gb
- Supp Info S1/2 L0 Terminators/pC0.313 ECK120010799.gb
- Supp Info S1/2 L0 Terminators/pC0.314 ECK120010876.gb
- Supp Info S1/2 L0 Terminators/pC0.315 ECK120015170.gb
- Supp Info S1/2 L0 Terminators/pC0.316 ECK120017009.gb
- Supp Info S1/2 L0 Terminators/pC0.317 ECK120051401.gb
- Supp Info S1/2 L0 Terminators/pC0.318 ECK120010855.gb
- Supp Info S1/3 No Terminator Controls/
- Supp Info S1/3 No Terminator Controls/pC1.376 pDUOTAK1-L1-No Term (Chen).gb
- Supp Info S1/3 No Terminator Controls/pC1.377 pDUOTAK1-L1-No Term (Cambray spacer rd1.2).gb
